# Supplementary material for: Efflux Pump Gene Expression in Multidrug-Resistant Mycobacterium tuberculosis Clinical Isolates
Source: PLoS One. 2015 Feb 19;10(2):e0119013. doi: 10.1371/journal.pone.0119013 (PMC4335044; doi:10.1371/journal.pone.0119013)
Supplement: S3 Table — (XLSX) [file pone.0119013.s003.xlsx]

## Sheet: The relative expression level 
No.of strain	susceptibility	Rv3239c	mmpL13a	Rv2265	mmpL13b	Rv1877	mmr	Rv2456c	stp	tap(Rv1258c)	emrB	Rv1634	Rv0849	Rv2994	jefA(Rv2459)	pstB	P55(Rv1410c)	code	Rv1250	drrB	efpA	drrA
CCDC09078	MDR	0.188231	0.300875	0.0472391	0.264858	0.509149	0.598417	0.209658	4.95536	1.37456	0.794009	0.53739	3.40146	1.5491	33.0632	6.35309	2.33812	1	31.1939	3.80882	6.49234	13.5008
CCDC10038	MDR	0.241826	0.696703	0.294082	0.6606	0.46461	0.365248	0.402345	0.910221	1.56809	1.59447	1.07481	1.58451	2.11529	2.37075	2.30461	2.00638	2	4.00355	3.62692	3.75721	6.49319
CCDC10138	MDR	0.096633	0.104872	0.0137329	0.165051	0.296884	0.327603	0.144604	6.15072	0.362647	0.719556	0.380814	1.13269	0.930507	29.8896	5.23538	1.68256	3	10.0598	2.69561	4.9923	8.07078
CCDC10143	MDR	0.2467	0.698174	0.245551	0.4368	0.870594	0.345447	0.867984	1.43447	1.19775	1.76164	1.81203	1.58416	3.07572	5.29129	5.8965	8.93337	4	5.32179	9.07474	12.9318	16.9316
CCDC10223	MDR	0.0626211	0.0985056	0.0414185	0.191282	0.164628	0.181754	0.142568	1.19073	0.459416	0.691571	0.376509	0.751049	1.07907	5.68099	2.21092	1.54037	5	9.3563	5.17133	7.06344	9.45547
CCDC05148	MDR	0.0612921	0.102036	0.0387411	0.121992	0.184619	0.173387	0.16466	2.43995	0.308886	0.37315	0.534506	0.425694	0.852774	4.57892	2.51075	1.7608	6	4.97595	2.96716	6.32939	5.63209
CCDC09103	MDR	0.0608364	0.0703744	0.0591451	0.160383	0.169138	0.282629	0.137771	1.22039	0.724658	0.584783	0.412538	3.97648	0.507963	8.7443	1.94511	1.55409	7	7.73584	2.30998	5.58248	3.75254
CCDC10017	MDR	0.17631	0.201717	0.164146	0.204126	0.340864	0.37483	0.372568	1.29711	1.14713	1.16057	1.5763	1.74286	1.44667	5.37133	3.2872	3.59283	8	5.09931	4.49143	9.19552	11.8938
CCDC10219	MDR	0.173742	0.271219	0.297696	0.384326	0.477361	0.566727	0.656905	1.29533	1.29888	1.30943	1.88015	2.06571	2.3244	4.26971	6.0733	7.42367	9	9.94263	10.4877	16.1551	65.9826
CCDC10328	pan-sensitive	0.145712	0.306456	0.356457	0.376653	0.466182	0.225006	0.666259	0.477531	1.31817	1.07052	0.374872	1.50307	0.347851	0.739048	1.38729	1.15529	10	3.85011	1.09154	1.98908	4.76557
CCDC10330	pan-sensitive	0.166742	0.459807	0.617469	0.147229	0.567228	0.275046	0.722775	0.719923	2.17096	1.16206	0.397118	1.03392	0.469882	1.05093	1.08244	1.61619	11	3.28664	1.26885	2.50452	5.0153
CCDC10201	pan-sensitive	0.134326	0.671954	0.416998	0.132657	1.09157	0.270069	0.717055	1.2802	0.6667	1.17248	0.258899	0.420918	0.546503	1.32729	0.563048	0.71654	12	0.99472	1.07838	0.522396	1.56057
CCDC10231	pan-sensitive	0.1784	0.732346	0.47641	0.233851	0.527022	0.193871	0.629095	0.766008	0.671686	0.798626	0.342182	0.4242	0.364665	1.47482	0.749517	0.242844	13	0.886031	1.13846	1.14462	3.03425
CCDC10246	pan-sensitive	0.110815	0.25229	0.866996	0.205014	0.758164	0.517707	0.325245	0.674457	1.2912	1.00693	0.336021	0.241643	0.610918	0.997285	1.36411	1.49604	14	9.82063	2.49491	10.8008	10.2208
CCDC10255	pan-sensitive	0.140749	0.643482	0.30539	0.175734	0.48242	0.186025	0.519371	0.334574	0.790031	0.80893	0.215775	0.307164	0.467688	0.694246	0.673855	0.686867	15	0.869031	0.545643	0.569648	1.49376
CCDC10261	pan-sensitive	0.156303	0.753991	0.250954	0.113491	0.655359	0.244256	0.450606	0.688449	0.561172	0.92522	0.232073	0.370525	0.443972	0.887604	0.334902	0.801394	16	0.534165	0.863319	0.495056	1.49291
CCDC10293	pan-sensitive	0.206887	0.473095	0.201225	0.159083	0.478008	0.186446	0.423303	0.601472	0.617984	0.881327	3.20473	0.277437	0.625206	0.83638	0.52805	0.500999	17	0.581031	0.579145	1.63267	1.96412
CCDC10238	pan-sensitive	0.0900848	0.228076	0.274313	0.120416	0.474221	0.182321	0.300648	0.336275	0.731663	0.674189	0.530499	0.216225	0.491498	0.975108	0.594464	1.22589	18	2.81765	1.49515	2.63745	5.91898
CCDC10239	pan-sensitive	0.0603784	0.562707	0.135352	0.224119	0.708553	0.329817	0.206863	0.802007	1.59031	0.987649	0.384269	0.373645	0.37341	0.790656	0.623076	1.23385	19	3.03476	1.49533	1.07497	3.99917
H37RV	pan-sensitive	0.59058	0.52	0.040045	0.426332	0.344441	0.311872	0.578532	0.132287	0.276395	0.559397	0.72283	0.506411	1.04262	0.839837	1.46703	3.29307	20	9.94184	3.15048	2.21426	3.50091
